# Supplementary material for: Immune cell signatures and preeclampsia: Unveiling causal links through genome-wide association studies
Source: Medicine (Baltimore). 2026 Jan 9;105(2):e46002. doi: 10.1097/MD.0000000000046002 (PMC12795097; doi:10.1097/MD.0000000000046002)
Supplement: Supplementary file 1 [file medi-105-e46002-s001.xlsx]

## Sheet: Table S1
MR result: Exploration of the causal effect of immunophenotypes on PE
id.exposure	id.outcome	outcome	exposure	method	nsnp	b	se	pval	lo_ci	up_ci	or	or_lci95	or_uci95	p_fdr
ebi-a-GCST90002106	finngen_ECLAMPSIA	outcome	HLA DR on Dendritic Cell || id:ebi-a-GCST90002106	Inverse variance weighted	6	0.0696504	0.0177949	9.08e-05	0.0347724	0.104528	1.07213	1.03538	1.11019	0.0124333
ebi-a-GCST90002106	finngen_ECLAMPSIA	outcome	HLA DR on Dendritic Cell || id:ebi-a-GCST90002106	MR Egger	6	0.0468739	0.0328986	0.227337	-0.0176074	0.111355	1.04799	0.982547	1.11779
ebi-a-GCST90002106	finngen_ECLAMPSIA	outcome	HLA DR on Dendritic Cell || id:ebi-a-GCST90002106	Weighted median	6	0.0637533	0.0205289	0.00189937	0.0235166	0.10399	1.06583	1.0238	1.10959
ebi-a-GCST90002106	finngen_ECLAMPSIA	outcome	HLA DR on Dendritic Cell || id:ebi-a-GCST90002106	Weighted mode	6	0.0639557	0.0221385	0.034231	0.0205643	0.107347	1.06605	1.02078	1.11332
ebi-a-GCST90001601	finngen_ECLAMPSIA	outcome	Lymphocyte Absolute Count || id:ebi-a-GCST90001601	Inverse variance weighted	2	0.414512	0.0753941	3.84e-08	0.266739	0.562284	1.51363	1.3057	1.75468	1.58e-05
ebi-a-GCST90001603	finngen_ECLAMPSIA	outcome	T cell Absolute Count || id:ebi-a-GCST90001603	Inverse variance weighted	2	0.390028	0.0727602	8.3e-08	0.247418	0.532638	1.47702	1.28071	1.70342	1.71e-05

## Sheet: Table S2
Pleiotropy: Exploration of the causal effect of immunophenotypes on PE
id.exposure	id.outcome	outcome	exposure	egger_intercept	se	pval
ebi-a-GCST90002106	finngen_ECLAMPSIA	outcome	HLA DR on Dendritic Cell || id:ebi-a-GCST90002106	0.0134941	0.0163936	0.456676
ebi-a-GCST90001601	finngen_ECLAMPSIA	outcome	Lymphocyte Absolute Count || id:ebi-a-GCST90001601
ebi-a-GCST90001603	finngen_ECLAMPSIA	outcome	T cell Absolute Count || id:ebi-a-GCST90001603

## Sheet: Table S3
Heterogeneity: Exploration of the causal effect of immunophenotypes on PE
id.exposure	id.outcome	outcome	exposure	method	Q	Q_df	Q_pval
ebi-a-GCST90002106	finngen_ECLAMPSIA	outcome	HLA DR on Dendritic Cell || id:ebi-a-GCST90002106	MR Egger	3.02049	4	0.554402
ebi-a-GCST90002106	finngen_ECLAMPSIA	outcome	HLA DR on Dendritic Cell || id:ebi-a-GCST90002106	Inverse variance weighted	3.69803	5	0.593656
ebi-a-GCST90001603	finngen_ECLAMPSIA	outcome	T cell Absolute Count || id:ebi-a-GCST90001603	Inverse variance weighted	0.528309	1	0.467319
ebi-a-GCST90001601	finngen_ECLAMPSIA	outcome	Lymphocyte Absolute Count || id:ebi-a-GCST90001601	Inverse variance weighted	0.186453	1	0.665886

## Sheet: Table S4
MR result: Exploration of the causal effect of PE onset on immunophenotypes
id.exposure	id.outcome	outcome	method	nsnp	b	se	pval	lo_ci	up_ci	or	or_lci95	or_uci95	id	Trait.type	Panel	Statistical.trait.name	Trait	GWAS.Catalog.Accession.Number
finngen_ECLAMPSIA	ebi-a-GCST90001857	CD3 on activated & secreting CD4 regulatory T cell || id:ebi-a-GCST90001857	Inverse variance weighted	2	0.466858	0.22569	0.0385856	0.0245053	0.90921	1.59497	1.02481	2.48236	ebi-a-GCST90001857	MFI	Treg	Blue.530.30.Treg.trait15	CD3 on activated & secreting Treg	GCST90001857
finngen_ECLAMPSIA	ebi-a-GCST90001860	CD3 on CD39+ CD4+ T cell || id:ebi-a-GCST90001860	Inverse variance weighted	2	0.508475	0.225842	0.0243564	0.0658241	0.951125	1.66275	1.06804	2.58862	ebi-a-GCST90001860	MFI	Treg	Blue.530.30.Treg.trait21	CD3 on CD39+ CD4+	GCST90001860
finngen_ECLAMPSIA	ebi-a-GCST90001858	CD3 on CD45RA+ CD4+ T cell || id:ebi-a-GCST90001858	Inverse variance weighted	2	0.515341	0.224415	0.0216545	0.0754876	0.955195	1.67421	1.07841	2.59918	ebi-a-GCST90001858	MFI	Treg	Blue.530.30.Treg.trait17	CD3 on CD45RA+ CD4+	GCST90001858
finngen_ECLAMPSIA	ebi-a-GCST90001864	CD3 on CD28+ CD45RA+ CD8+ T cell || id:ebi-a-GCST90001864	Inverse variance weighted	2	0.494245	0.224449	0.0276627	0.054325	0.934166	1.63926	1.05583	2.54509	ebi-a-GCST90001864	MFI	Treg	Blue.530.30.Treg.trait4	CD3 on CD28+ CD45RA+ CD8br	GCST90001864
finngen_ECLAMPSIA	ebi-a-GCST90001866	CD3 on CD39+ CD8+ T cell || id:ebi-a-GCST90001866	Inverse variance weighted	2	0.485506	0.222602	0.0291801	0.0492052	0.921806	1.625	1.05044	2.51383	ebi-a-GCST90001866	MFI	Treg	Blue.530.30.Treg.trait6	CD3 on CD39+ CD8br	GCST90001866
finngen_ECLAMPSIA	ebi-a-GCST90001921	CD45 on HLA DR+ CD8+ T cell || id:ebi-a-GCST90001921	Inverse variance weighted	2	0.517732	0.218898	0.0180214	0.0886925	0.946772	1.67822	1.09274	2.57738	ebi-a-GCST90001921	MFI	TBNK	Blue.670.LP.TBNK.trait9	CD45 on HLA DR+ CD8br	GCST90001921
finngen_ECLAMPSIA	ebi-a-GCST90001855	CD3 on secreting CD4 regulatory T cell || id:ebi-a-GCST90001855	Inverse variance weighted	2	0.507825	0.22624	0.024792	0.0643945	0.951256	1.66167	1.06651	2.58896	ebi-a-GCST90001855	MFI	Treg	Blue.530.30.Treg.trait13	CD3 on secreting Treg	GCST90001855
finngen_ECLAMPSIA	ebi-a-GCST90001937	CD25 on resting CD4 regulatory T cell || id:ebi-a-GCST90001937	Inverse variance weighted	2	0.496228	0.209634	0.0179274	0.0853452	0.907111	1.64251	1.08909	2.47716	ebi-a-GCST90001937	MFI	Treg	Blue.780.60.CD25.trait3	CD25 on resting Treg	GCST90001937
finngen_ECLAMPSIA	ebi-a-GCST90002067	CD4 on CD39+ activated CD4 regulatory T cell || id:ebi-a-GCST90002067	Inverse variance weighted	2	0.445033	0.22523	0.0481653	0.00358266	0.886483	1.56054	1.00359	2.42658	ebi-a-GCST90002067	MFI	Treg	Red.780.60.Treg.trait6	CD4 on CD39+ activated Treg	GCST90002067
finngen_ECLAMPSIA	ebi-a-GCST90001863	CD3 on CD28+ CD45RA- CD8+ T cell || id:ebi-a-GCST90001863	Inverse variance weighted	2	0.498129	0.221214	0.0243349	0.0645503	0.931707	1.64564	1.06668	2.53884	ebi-a-GCST90001863	MFI	Treg	Blue.530.30.Treg.trait3	CD3 on CD28+ CD45RA- CD8br	GCST90001863
finngen_ECLAMPSIA	ebi-a-GCST90001843	CD3 on Effector Memory CD4+ T cell || id:ebi-a-GCST90001843	Inverse variance weighted	2	0.613906	0.226802	0.00679373	0.169374	1.05844	1.84763	1.18456	2.88187	ebi-a-GCST90001843	MFI	Maturation stages of T cell	Blue.530.30.MT.trait5	CD3 on EM CD4+	GCST90001843
finngen_ECLAMPSIA	ebi-a-GCST90001853	CD3 on activated CD4 regulatory T cell || id:ebi-a-GCST90001853	Inverse variance weighted	2	0.444024	0.225092	0.0485378	0.0028428	0.885204	1.55897	1.00285	2.42348	ebi-a-GCST90001853	MFI	Treg	Blue.530.30.Treg.trait11	CD3 on activated Treg	GCST90001853

## Sheet: Table S5
Heterogeneity:Exploration of the causal effect of PE onset on immunophenotypes
id.exposure	id.outcome	outcome	exposure	method	Q	Q_df	Q_pval
finngen_ECLAMPSIA	ebi-a-GCST90001857	CD3 on activated & secreting CD4 regulatory T cell || id:ebi-a-GCST90001857	exposure	Inverse variance weighted	0.447891	1	0.503338
finngen_ECLAMPSIA	ebi-a-GCST90001860	CD3 on CD39+ CD4+ T cell || id:ebi-a-GCST90001860	exposure	Inverse variance weighted	0.32736	1	0.567217
finngen_ECLAMPSIA	ebi-a-GCST90001858	CD3 on CD45RA+ CD4+ T cell || id:ebi-a-GCST90001858	exposure	Inverse variance weighted	0.00467953	1	0.945462
finngen_ECLAMPSIA	ebi-a-GCST90001864	CD3 on CD28+ CD45RA+ CD8+ T cell || id:ebi-a-GCST90001864	exposure	Inverse variance weighted	0.0853613	1	0.770159
finngen_ECLAMPSIA	ebi-a-GCST90001866	CD3 on CD39+ CD8+ T cell || id:ebi-a-GCST90001866	exposure	Inverse variance weighted	0.0734822	1	0.786333
finngen_ECLAMPSIA	ebi-a-GCST90001921	CD45 on HLA DR+ CD8+ T cell || id:ebi-a-GCST90001921	exposure	Inverse variance weighted	0.193186	1	0.660278
finngen_ECLAMPSIA	ebi-a-GCST90001855	CD3 on secreting CD4 regulatory T cell || id:ebi-a-GCST90001855	exposure	Inverse variance weighted	0.373247	1	0.54124
finngen_ECLAMPSIA	ebi-a-GCST90001937	CD25 on resting CD4 regulatory T cell || id:ebi-a-GCST90001937	exposure	Inverse variance weighted	0.107831	1	0.742628
finngen_ECLAMPSIA	ebi-a-GCST90002067	CD4 on CD39+ activated CD4 regulatory T cell || id:ebi-a-GCST90002067	exposure	Inverse variance weighted	0.125816	1	0.72281
finngen_ECLAMPSIA	ebi-a-GCST90001863	CD3 on CD28+ CD45RA- CD8+ T cell || id:ebi-a-GCST90001863	exposure	Inverse variance weighted	0.184127	1	0.66785
finngen_ECLAMPSIA	ebi-a-GCST90001843	CD3 on Effector Memory CD4+ T cell || id:ebi-a-GCST90001843	exposure	Inverse variance weighted	0.237995	1	0.625658
finngen_ECLAMPSIA	ebi-a-GCST90001853	CD3 on activated CD4 regulatory T cell || id:ebi-a-GCST90001853	exposure	Inverse variance weighted	0.682211	1	0.408827
